# Supplementary material for: Immunosuppressant-Responsive Enteropathy and Non-Responsive Enteropathy in Dogs: Prognostic Factors, Short- and Long-Term Follow Up
Source: Animals (Basel). 2021 Sep 8;11(9):2637. doi: 10.3390/ani11092637 (PMC8472317; doi:10.3390/ani11092637)
Supplement: Supplementary file 1 [file animals-11-02637-s001.zip]

Archive with 1 entries (1 files):
- animals-1326896-supplementary.pdf
